# Supplementary material for: A Genome-Wide Association Study Reveals a BDNF-Centered Molecular Network Associated with Alcohol Dependence and Related Clinical Measures
Source: Biomedicines. 2022 Nov 22;10(12):3007. doi: 10.3390/biomedicines10123007 (PMC9775455; doi:10.3390/biomedicines10123007)
Supplement: Supplementary file 1 [file biomedicines-10-03007-s001.zip]

Archive with 24 entries (24 files):
- Figure S1A.jpg
- Figure S1B.jpg
- Figure S1C.jpg
- Figure S1D.jpg
- Figure S1E.jpg
- Figure S1F.jpg
- Figure S1G.jpg
- Figure S1H.jpg
- Figure S1I.jpg
- Figure S1J.jpg
- Figure S1K.jpg
- Figure S1L.jpg
- Figure S2A.jpg
- Figure S2B.jpg
- Figure S2C.jpg
- Supplementary Figure Legends.docx
- Table S1A-C.xlsx
- Table S2.xlsx
- Table S3.xlsx
- Table S4.xlsx
- Table S5A-C.xlsx
- Table S6A-G.xlsx
- Table S7.xlsx
- Table S8.xlsx
