# Supplementary material for: A Genome-Wide Association Study Reveals a BDNF-Centered Molecular Network Associated with Alcohol Dependence and Related Clinical Measures
Source: Biomedicines. 2022 Nov 22;10(12):3007. doi: 10.3390/biomedicines10123007 (PMC9775455; doi:10.3390/biomedicines10123007)
Supplement: Supplementary file 1 [file biomedicines-10-03007-s001.zip › Table S2.xlsx]

## Sheet: Table S2
Table S2. Correction for multiple localization windows usage obtained by simulations
Window	Correction	Joint adjusted correction
nrow:10	3.16652e-07	5.83769e-08
nrow:20	5.03991e-07	9.29141e-08
nrow:35	7.75653e-07	1.42997e-07
nrow:50	9.37516e-07	1.72837e-07
nrow:100	1.66404e-06	3.06778e-07
pos:50000	3.83977e-07	7.07887e-08
pos:100000	5.62527e-07	1.03706e-07
Joint	1.0966e-07	N/A
Bonferroni	1.21481e-07	N/A
