# Supplementary material for: A Genome-Wide Association Study Reveals a BDNF-Centered Molecular Network Associated with Alcohol Dependence and Related Clinical Measures
Source: Biomedicines. 2022 Nov 22;10(12):3007. doi: 10.3390/biomedicines10123007 (PMC9775455; doi:10.3390/biomedicines10123007)
Supplement: Supplementary file 1 [file biomedicines-10-03007-s001.zip › Table S3.xlsx]

## Sheet: Table S3
Table S3. Pearson’s correlations of clinical measures
	ALCO	STATEANX	TRAITANX	OCDS	PACS	VAS
ALCO	1	-0.0293618	-0.0269471	0.357121	0.154168	0.134015
STATEANX	-0.0293618	1	0.656574	0.14925	0.144694	0.149392
TRAITANX	-0.0269471	0.656574	1	0.205044	0.318095	0.241348
OCDS	0.357121	0.14925	0.205044	1	0.39651	0.36193
PACS	0.154168	0.144694	0.318095	0.39651	1	0.51811
VAS	0.134015	0.149392	0.241348	0.36193	0.51811	1
ALCO - amount of alcohol consumed
STATEANX - State anxiety
TRAITANX - Trait anxiety
