# Supplementary material for: A Genome-Wide Association Study Reveals a BDNF-Centered Molecular Network Associated with Alcohol Dependence and Related Clinical Measures
Source: Biomedicines. 2022 Nov 22;10(12):3007. doi: 10.3390/biomedicines10123007 (PMC9775455; doi:10.3390/biomedicines10123007)
Supplement: Supplementary file 1 [file biomedicines-10-03007-s001.zip › Table S4.xlsx]

## Sheet: Table S4
Table S4. Tests of associations with the family history of AD
Phenotype	Student's t-test	GLM quasi-Poisson	GLM logistic regression
ALCO	0.616443	0.622453	0.620791
STATEANX	0.931729	0.933214	0.93287
TRAITANX	0.591039	0.588764	0.58684
OCDS	0.0230774	0.0231407	0.0240198
PACS	0.98025	0.98032	0.980216
VAS	0.988653	0.988617	0.988558
ALCO - amount of alcohol consumed
STATEANX - State anxiety
TRAITANX - Trait anxiety
